# Supplementary material for: Fine Mapping of BoVl Conferring the Variegated Leaf in Ornamental Kale (Brassica oleracea var. acephala)
Source: Int J Mol Sci. 2022 Nov 27;23(23):14853. doi: 10.3390/ijms232314853 (PMC9739133; doi:10.3390/ijms232314853)
Supplement: Supplementary file 1 [file ijms-23-14853-s001.zip]

Archive with 1 entries (1 files):
- ijms-1998883-supplementary.pdf
